# Supplementary material for: Perirenal Fat CT Radiomics-Based Survival Model for Upper Tract Urothelial Carcinoma: Integrating Texture Features with Clinical Predictors
Source: Cancers (Basel). 2024 Nov 8;16(22):3772. doi: 10.3390/cancers16223772 (PMC11593147; doi:10.3390/cancers16223772)
Supplement: Supplementary file 1 [file cancers-16-03772-s001.zip]

Archive with 1 entries (1 files):
- cancers-3249323-supplementary.pdf
